# Supplementary material for: Rubus ellipticus Sm. Fruit Extract Mediated Zinc Oxide Nanoparticles: A Green Approach for Dye Degradation and Biomedical Applications
Source: Materials (Basel). 2022 Apr 6;15(10):3470. doi: 10.3390/ma15103470 (PMC9147757; doi:10.3390/ma15103470)
Supplement: Supplementary file 1 [file materials-15-03470-s001.zip]

Archive with 1 entries (1 files):
- materials-1628112-supplementary.pdf
